# Supplementary material for: Association of antidiabetic medication and statins with breast cancer incidence in women with type 2 diabetes
Source: Breast Cancer Res Treat. 2019 Mar 20;175(3):741–8. doi: 10.1007/s10549-019-05185-0 (PMC6534663; doi:10.1007/s10549-019-05185-0)
Supplement: Supplementary file 1 — Supplementary material 1 (XLS 35 KB). Supplementary Table Details of Anatomical Therapeutic Chemical (ATC) codes and percentages of oral ADM and statins [file 10549_2019_5185_MOESM1_ESM.xls]

## Sheet: Taul1
Supplementary table 1. ATC codes and percentages of other forms of oral antidiabetic medication and statins.
Medication	ATC codes	Percentages (%)
Other oral antidiabetic medication
Sulphonylureas		72.2
	A10BB01
	A10BB07
	A10BB12
Glitazones		15.3
	A10BG02
	A10BG03
DPP-4 inhibitors		24.9
	A10BH01
	A10BH02
	A10BH03
Glinides		3.8
	A10BX02
	A10BX03
Fixed antidiabetic combinations		16.0
	A10BD04
	A10BD05
	A10BD07
	A10BD08
Statins
Simvastatin	C10AA01	70.8
Atrovastatin	C10AA05	27.0
Rosuvastatin	C10AA07	9.5
Lovastatin	C10AA02	3.1
Fluvastatin	C10AA04	8.6
Cerivastatin	C10AA06	0.1
